# Supplementary material for: Summary of methodology used in enterotoxigenic Escherichia coli (ETEC) challenge experiments in weanling pigs and quantitative assessment of observed variability
Source: Transl Anim Sci. 2023 Jul 20;7(1):txad083. doi: 10.1093/tas/txad083 (PMC10499306; doi:10.1093/tas/txad083)
Supplement: txad083_suppl_Supplementary_Data [file txad083_suppl_supplementary_data.xlsx]

## Sheet: General Instructions
	Overview of tool:
	Developed: November 2022

## Sheet: Calculator 1
									Alpha	Alpha/2	Zα/2	Power	β	Zβ
									0.025	0.0125	2.2414	0.8	0.2	-0.841621
									0.05	0.025	1.95996	0.9	0.1	-1.28155
									0.1	0.05	1.64485	0.95	0.05	-1.64485
										F4
		ETEC Type	F18							F18
		𝛼	0.05
		Power (1 - β)	0.8
		Zα/2	1.95996
		β	0.2
		Zβ	-0.841621
		Response	Control Group	Treatment Group	Pigs Per Treatment Needed	Total Pigs	Mean Value from Literature	SD from Literature
		ADG, g/d			#DIV/0!	#DIV/0!	302.556	142.622
		ADFI, g/d			#DIV/0!	#DIV/0!	551.111	237.077
		Serum IgA, mg/dL			#DIV/0!	#DIV/0!	9.31	3.875
		Mucosal IgA, µg/mg			#DIV/0!	#DIV/0!	1.48	0.96
		Mucosal TNF-𝛼, pg/mg protein			#DIV/0!	#DIV/0!	0.77	0.48
		Serum TNF-𝛼, pg/mL			#DIV/0!	#DIV/0!	95.644	49.262
		Mucosal IL-6, pg/mg protein			#DIV/0!	#DIV/0!	2.095	0.965
		Serum IL-6, pg/mL			#DIV/0!	#DIV/0!	56.03	9.4
		Fecal F18 E. coli (CT value)			#DIV/0!	#DIV/0!	23.385	4.275
		Fecal Total E. coli (log10 CFU/g)			#DIV/0!	#DIV/0!	0	0.45
		Ileal villus height, µm			#DIV/0!	#DIV/0!	323.75	48.75
		Ileal crypt depth, µm			#DIV/0!	#DIV/0!	202.5	33
		Ileal VH:CD			#DIV/0!	#DIV/0!	1.6775	0.255
		Duodenal villus height, µm			#DIV/0!	#DIV/0!	441	68
		Duodenal crypt depth, µm			#DIV/0!	#DIV/0!	307	66
		Duodenal VH:CD			#DIV/0!	#DIV/0!	1.44	0.14
		Jejunal villus height, µm			#DIV/0!	#DIV/0!	368	81.3333
		Jejunal crypt depth, µm			#DIV/0!	#DIV/0!	249	45.3333
		Jejunal VH:CD			#DIV/0!	#DIV/0!	1.64	0.25
		Ileal occludin, mRNA abdundance			#DIV/0!	#DIV/0!	1.025	1.375
		Ileal claudin-1, mRNA abundance			#DIV/0!	#DIV/0!	1.13	1.765
		Ileal zonula occluden-1, mRNA abundance			#DIV/0!	#DIV/0!	1.065	0.565
		Jejunal occludin, mRNA abundance			#DIV/0!	#DIV/0!	1.32	0.81
		Jejunal claudin-1, mRNA abundance			#DIV/0!	#DIV/0!	1.27	1.52
		Jejunal zonula occluden-1, mRNA abundance			#DIV/0!	#DIV/0!	1.42	1.1
	Last revised December 2022

## Sheet: Calculator 2
																						Alpha	Alpha/2	Zα/2	Power	β	Zβ		F4
																													Response Criteria	Treatment Mean from Literature	SD from Literature
																													ADG, g/d	282.8	113.319
																F4													ADFI, g/d	513.333	208.162
																F18						0.025	0.0125	2.2414	0.8	0.2	-0.841621		Serum IgA, mg/dL	22.4875	7.72
		ETEC type	F18																										Mucosal IgA, µg/mg	0.78	0.485
		α	0.05																			0.05	0.025	1.95996	0.9	0.1	-1.28155		Mucosal TNF-𝛼, pg/mg protein	0.77	0.48
		Power (1-β)	0.8																			0.1	0.05	1.64485	0.95	0.05	-1.64485		Serum TNF-𝛼, pg/mL	110.134	40.1771
		Response criterion	ADFI, g/d																										Mucosal IL-6, pg/mg protein	2.095	0.965
		Control Mean	551.111																										Serum IL-6, pg/mL	39.292	8.642
		Standard deviation	237.077																										Fecal F18 E. coli (CT value)	23.385	4.275
		Magnitude of difference	0.15																										Fecal Total E. coli (log10 CFU/g)	0	0.45
		Zα/2	1.95996																										Ileal villus height, µm	325.625	40
		β	0.2																										Ileal crypt depth, µm	215.5	31.125
		Zβ	-0.841621																										Ileal VH:CD	1.56	0.23125
		Number of pens	40																										Duodenal villus height, µm	381.5	47
																													Duodenal crypt depth, µm	259	53
																													Duodenal VH:CD	1.525	0.415
		Control Mean	551.111	551.111	551.111	551.111	551.111	551.111	551.111	551.111	551.111	551.111																	Jejunal villus height, µm	358.6	64.6
		Treatment Mean	633.778	716.444	799.111	881.778	964.444	1047.11	1129.78	1212.44	1295.11	1377.78																	Jejunal crypt depth, µm	233	35.2
		Magnitude of difference	0.15	0.3	0.45	0.6	0.75	0.9	1.05	1.2	1.35	1.5																	Jejunal VH:CD	1.64	0.192
																													Ileal occludin, mRNA abdundance	1.025	1.375
		Number of pigs per treatment	130	33	15	9	6	4	3	3	2	2																	Ileal claudin-1, mRNA abundance	1.13	1.765
		Total number of pigs (assuming 2 treatments)	260	66	30	18	12	8	6	6	4	4																	Ileal zonula occluden-1, mRNA abundance	1.065	0.565
		Maximum number of possible treatments	n/a	1.21212	2.66667	4.44444	6.66667	10	13.3333	13.3333	20	20																	Jejunal occludin, mRNA abundance	1.32	0.81
																													Jejunal claudin-1, mRNA abundance	1.27	1.52
																													F18
																													Response Criteria	Treatment Mean from Literature	SD from Literature
																													ADG, g/d	302.556	142.622
																													ADFI, g/d	551.111	237.077
																													Serum IgA, mg/dL	9.31	3.875
																													Mucosal IgA, µg/mg	1.48	0.96
																													Mucosal TNF-𝛼, pg/mg protein	0.77	0.48
																													Serum TNF-𝛼, pg/mL	95.644	49.262
																													Mucosal IL-6, pg/mg protein	2.095	0.965
																													Serum IL-6, pg/mL	56.03	9.4
																													Fecal F18 E. coli (CT value)	23.385	4.275
																													Fecal Total E. coli (log10 CFU/g)	0	0.45
	Last updated December 2022																												Ileal villus height, µm	323.75	48.75
																													Ileal crypt depth, µm	202.5	33
																													Ileal VH:CD	1.6775	0.255
																													Duodenal villus height, µm	441	68
																													Duodenal crypt depth, µm	307	66
																													Duodenal VH:CD	1.44	0.14
																													Jejunal villus height, µm	368	81.3333
																													Jejunal crypt depth, µm	249	45.3333
																													Jejunal VH:CD	1.64	0.25
																													Ileal occludin, mRNA abdundance	1.025	1.375
																													Ileal claudin-1, mRNA abundance	1.13	1.765
																													Ileal zonula occluden-1, mRNA abundance	1.065	0.565
																													Jejunal occludin, mRNA abundance	1.32	0.81
																													Jejunal claudin-1, mRNA abundance	1.27	1.52

## Sheet: Literature Database
		ARTICLE INFORMATION						MEAN																									STANDARD DEVIATION
		Author	Year	DOI	ETEC Strain	Inoculum Dose	Number of Replicates	ADG, g/d	ADFI, g/d	Serum IgA, mg/dL	Mucosal IgA, µg/mg	Mucosal TNF-𝛼, pg/mg protein	Serum TNF-𝛼, pg/mL	Mucosal IL-6, pg/mg protein	Serum IL-6, pg/mL	Fecal F18 E. coli (CT value)	Fecal Total E. coli (log10 CFU/g)	Ileal Villus Height, µm	Ileal Crypt Depth, µm	Ileal VH:CD	Dudodenal Villus Height, µm	Dudodenal Crypt Depth, µm	Dudodenal VH:CD	Jejunal Villus Height, µm	Jejunal Crypt Depth, µm	Jejunal VH:CD	Ileal occludin, mRNA abundance	Ileal claudin-1, mRNA abundance	Ileal zonula occluden-1, mRNA abundance	Jejunal occludin, mRNA abundance	Jejunal claudin-1, mRNA abundance	Jejunal zonula occluden-1, mRNA abundance	ADG, g/d	ADFI, g/d	Serum IgA, mg/dL	Mucosal IgA, µg/mL	Mucosal TNF-𝛼, pg/mg protein	Serum TNF-𝛼, pg/mL	Mucosal IL-6, pg/mg protein	Serum IL-6, pg/mL	Fecal F18 E. coli (CT value)	Fecal Total E. coli (log10 CFU/g)	Ileal Villus Height, µm	Ileal Crypt Depth, µm	Ileal VH:CD	Duodenal Villus Height, µm	Duodenal Crypt Depth, µm	Dudodenal VH:CD	Jejunal Villus Height, µm
		Xiao	2014	doi:10.1371/journal.pone.0104192	.	.	10						60.72		65.33																							5.4		5.72
		Kim	2019	doi.org/10.1186/s40104-019-0364-3	F18	30000000000	12	214	437									365	215	1.7	441	307	1.44	395	241	1.64				1.32	1.27	1.42	141.3	201.92									43	22	0.13	68	66	0.14	116
		Li (B)	2019	doi:10.1093/jas/skz093	F18	21000000000	10	250	682																		1.48	1.44	1.37				94.87	94.87								0.45
		Wojnicki	2019	doi:10.1093/jas/skz063	F18	90000000000	12-13	505	1212							21.43																	159.04	784.97							6.17
		Becker	2020	doi.org/10/1093/jas/skaa113	F18	11400000000	8-10	238	335		1.48			0.56				265	178	1.51							0.57	0.82	0.76				31.62	31.62		0.96			0.63				39	31	0.28
		Duarte	2020	doi:10.3389/fvets.2020.00573	F18	2000000000	8	355	465			0.96		3.63										395	275	1.48							116	82.02			0.31		1.3										72
		Smith	2020	doi:1093/jas/skaa314	F18	90000000000	18						235			25.34																						184.7			2.38
		He	2021	doi.org/10.1093/jas/skab365	F18	60000000000	12	140	356																								263.27	360.27
		Hong	2021	doi:10.1093/jas/skab196	F18	2000000000	9	335	416	17.15			88.93																				86.6	96.65	7.42			31.73
		Sun	2021	doi.org/10.1016/j.aninu.2020.08.012	F18	6000000000	8	435	664			0.58	60.47					314	258	1.22				314	231	1.8							333.75	449.72			0.65	18.18					82	52	0.17				56
		Chang	2022	doi.org/10.116/s40104-022-00750-y	F18	3.33333e+10	9	251	393	1.47			33.1		46.73			351	159	2.28													57.15	31.65	0.33			6.3		13.08			31	27	0.44
		Liu	2010	doi:10.2527/jas.2009-2771	F4	300000000000	6	265	392																								19	76.8
		Nyachoti	2011	doi:10.2527/jas.2010-3596	F4	12000000000	9	161	230				124.1		63.5			403	278	1.45													96	99				28.2		21			30	54	0.3
		Trevisi (A)	2011	doi:10.1017/S1751731111000462	F4	15000000000	6	138	285	53.8								217	198	1.12	276	240	1.19	255	192	1.34							63.69	36.01	21.55								34	23	0.19	34	23	0.19	34
		Lee	2012	doi.org/10.1111/jofo.12031	F4	5000000000	6	449	647				168.62		16.96																		39.19	203.31				6.73		3.16
		Wu	2012	dx.doi.org/10.1016/j.peptides.2012.03.030	F4	5000000000	8	363	595	17.53	0.08				3.94			390	215	1.84	435	223	1.93	434	226	1.94							18.1	27.72	1.58	0.01				0.25			35	16	0.11	26	13	0.59	45
		Almeida	2013	doi.org/10.1186/2049-1891-4-52	F4	90000000000	8	143	591									300	223	1.36	374	266	1.54										180.2	545.9									26	24	0.23	60	110	0.74
		Gao	2013	doi:10.2527/jas2013-6528	F4	10000000000	6	100	280																								48.9	73.5
		Khafipour	2014	doi:10.2527/jas2013-7043	F4	60000000000	5	245	333																								69.77	36.67
		Yang	2014	doi:10.2527/jas/2013-6619	F4	1000000000	6	324	374									565	300	1.9	438	359	1.29	475	275	1.86	0.91	1.24	1.56	0.84	0.83	0.64	146.97	138.22									108	54	0.39	78	56	0.34	88
		Li (A)	2015	doi:10.1186/s40104-015-0049-5	F4	15000000000	7	400	598	43.93			153.99		25.66		5.79																60.85	76.73	2.06			15.4		4.05
		Sugiharto	2015	dx.doi.org/10.1016/j.anifeedsci.2015.06.019	F4	50000000	3-5				0.72																									0.39
		Trevisi (B)	2015	doi:10.2527/jas2014-8539	F4	150000000	10	201		78.45							7.9																231.48		32.25							1.58
		Chen	2016	dx.doi.org/1139/cjas-2015-0051	F4	50000000000	9	198	351																								73.5	83.1
		Han	2016	.	F4	300000000	6	142																									51.4
		Che	2017	doi:10.1017/S0007114517003051	F4	1000000000	9						58.5																									4.32
		Lee	2017	doi:10.1111/jpn.12513	F4	30000000000	8	142					93.2																				59.4					20.36
		Lei	2017	doi.org/10.1016/j.anifeedsci.2016.11.016	F4	50000000000	5	222	298																								8.9	35.8
		Pan	2017	doi:10.2527/jas2016.1243	F4	100000000000	6	320	391		0.13							341	223	1.54	426	244	1.76	408	229	1.79							45.8	53.6		0.02							33	22	0.15	50	32	0.27	41
		Koo	2019	doi:10.1017/S1751731119001939	F4	48000000000	7-8	376	590									394	208	1.91	456	274	1.87	444	208	2.69							150.76	182.15									53	27	0.25	62	34	0.28	57
		Lopez-Colom	2019	doi.org/10.1186/s40104-109-0393-y	F4	1500000000	16	117	211																								255.97	129.54
		Luise	2019	doi.org/10.1186/s40104-019-0380-3	F4	150000	9	125	313	53.3																							94.24	147.99	34.9
		Choi	2020	doi:10.1093/jas/skaa259	F4	50000000	6	306	559															449	262	1.98				0.85	0.51	0.79	149.42	105.33															95
		Lei	2020	doi.org/10.1016/j.anifeedsci.2020.114399	F4	5000000000	5	428	643				84.82		65.47			379	226	1.7	475	224	1.43	344	225	1.51							46.96	40.25				32.42		30.19			64	35	0.34	71	42	0.45	69
		Wang	2020	doi.org/10.1186/s12917-020-02466-5	F4	100000000000	6	334	830				182.37		12.83																		40.27	57.73				23.83		0.73
		Xu	2020	doi.org/10.1016/j.aninu.2020.04.004	F4	10000000000	6	444	729	109			86.68		116.4																		83.77	104.1	39			15.41		7.27
		Yu	2021	doi:10.1017/S0007114520004948	F4	1000000000000	8	390	486																								36.6	19.63
				Pivot Tables of Means and SD for each response criteria
		Means of F4 Challenge Studies			Means of F18 Challenge Studies
		Means			Means
		Average of ADG, g/d	282.8		Average of ADG, g/d	302.556
		Average of ADFI, g/d	513.333		Average of ADFI, g/d	551.111
		Average of Serum IgA, mg/dL	22.4875		Average of Serum IgA, mg/dL	9.31
		Average of Mucosal IgA, µg/mg	0.78		Average of Mucosal IgA, µg/mg	1.48
		Average of Mucosal TNF-𝛼, pg/mg protein	0.77		Average of Mucosal TNF-𝛼, pg/mg protein	0.77
		Average of Serum TNF-𝛼, pg/mL	110.134		Average of Serum TNF-𝛼, pg/mL	95.644
		Average of Mucosal IL-6, pg/mg protein	2.095		Average of Mucosal IL-6, pg/mg protein	2.095
		Average of Serum IL-6, pg/mL	39.292		Average of Serum IL-6, pg/mL	56.03
		Average of Fecal F18 E. coli (CT value)	23.385		Average of Fecal F18 E. coli (CT value)	23.385
		Average of Fecal Total E. coli (log10 CFU/g)			Average of Fecal Total E. coli (log10 CFU/g)
		Average of Ileal Villus Height, µm	325.625		Average of Ileal Villus Height, µm	323.75
		Average of Ileal Crypt Depth, µm	215.5		Average of Ileal Crypt Depth, µm	202.5
		Average of Ileal VH:CD	1.56		Average of Ileal VH:CD	1.6775
		Average of Dudodenal Villus Height, µm	381.5		Average of Dudodenal Villus Height, µm	441
		Average of Dudodenal Crypt Depth, µm	259		Average of Dudodenal Crypt Depth, µm	307
		Average of Dudodenal VH:CD	1.525		Average of Dudodenal VH:CD	1.44
		Average of Jejunal Villus Height, µm	358.6		Average of Jejunal Villus Height, µm	368
		Average of Jejunal Crypt Depth, µm	233		Average of Jejunal Crypt Depth, µm	249
		Average of Jejunal VH:CD	1.64		Average of Jejunal VH:CD	1.64
		Average of Ileal occludin, mRNA abundance	1.025		Average of Ileal occludin, mRNA abundance	1.025
		Average of Ileal claudin-1, mRNA abundance	1.13		Average of Ileal claudin-1, mRNA abundance	1.13
		Average of Ileal zonula occluden-1, mRNA abundance	1.065		Average of Ileal zonula occluden-1, mRNA abundance	1.065
		Average of Jejunal occludin, mRNA abundance	1.32		Average of Jejunal occludin, mRNA abundance	1.32
		Average of Jejunal claudin-1, mRNA abundance	1.27		Average of Jejunal claudin-1, mRNA abundance	1.27
		Average of Jejunal zonula occluden-1, mRNA abundance	1.42		Average of Jejunal zonula occluden-1, mRNA abundance	1.42
		Standard Deviations of F4 Challenge Studies			Standard Deviations of F18 Challenge Studies
		Standard Deviations			Standard Deviations
		Average of ADG, g/d2	113.319		Average of ADG, g/d2	142.622
		Average of ADFI, g/d2	208.162		Average of ADFI, g/d2	237.077
		Average of Serum IgA, mg/dL2	7.72		Average of Serum IgA, mg/dL2	3.875
		Average of Mucosal IgA, µg/mL	0.485		Average of Mucosal IgA, µg/mL	0.96
		Average of Mucosal TNF-𝛼, pg/mg protein2	0.48		Average of Mucosal TNF-𝛼, pg/mg protein2	0.48
		Average of Serum TNF-𝛼, pg/mL2	40.1771		Average of Serum TNF-𝛼, pg/mL2	49.262
		Average of Mucosal IL-6, pg/mg protein2	0.965		Average of Mucosal IL-6, pg/mg protein2	0.965
		Average of Serum IL-6, pg/mL2	8.642		Average of Serum IL-6, pg/mL2	9.4
		Average of Fecal F18 E. coli (CT value)2	4.275		Average of Fecal F18 E. coli (CT value)2	4.275
		Average of Fecal Total E. coli (log10 CFU/g)2	0.45		Average of Fecal Total E. coli (log10 CFU/g)2	0.45
		Average of Ileal Villus Height, µm2	40		Average of Ileal Villus Height, µm2	48.75
		Average of Ileal Crypt Depth, µm2	31.125		Average of Ileal Crypt Depth, µm2	33
		Average of Ileal VH:CD2	0.23125		Average of Ileal VH:CD2	0.255
		Average of Duodenal Villus Height, µm	47		Average of Duodenal Villus Height, µm	68
		Average of Duodenal Crypt Depth, µm	53		Average of Duodenal Crypt Depth, µm	66
		Average of Dudodenal VH:CD2	0.415		Average of Dudodenal VH:CD2	0.14
		Average of Jejunal Villus Height, µm2	64.6		Average of Jejunal Villus Height, µm2	81.3333
		Average of Jejunal Crypt Depth, µm2	35.2		Average of Jejunal Crypt Depth, µm2	45.3333
		Average of Jejunal VH:CD2	0.192		Average of Jejunal VH:CD2	0.25
		Average of Ileal occludin, mRNA abundance2	1.375		Average of Ileal occludin, mRNA abundance2	1.375
		Average of Ileal claudin-1, mRNA abundance2	1.765		Average of Ileal claudin-1, mRNA abundance2	1.765
		Average of Ileal zonula occluden-1, mRNA abundance2	0.565		Average of Ileal zonula occluden-1, mRNA abundance2	0.565
		Average of Jejunal occludin, mRNA abundance2	0.81		Average of Jejunal occludin, mRNA abundance2	0.81
		Average of Jejunal claudin-1, mRNA abundance2	1.52		Average of Jejunal claudin-1, mRNA abundance2	1.52
		Average of Jejunal zonula occluden-1, mRNA abundance2	1.1		Average of Jejunal zonula occluden-1, mRNA abundance2	1.1
		Last revised December 2022
[truncated: 8 more columns]
